# Supplementary material for: Comparative analysis of microRNA expression profiles in shoot and root tissues of contrasting rice cultivars (Oryza sativa L.) with different salt stress tolerance
Source: PLoS One. 2023 May 24;18(5):e0286140. doi: 10.1371/journal.pone.0286140 (PMC10208480; doi:10.1371/journal.pone.0286140)
Supplement: S2 Table — (XLSX) [file pone.0286140.s003.xlsx]

## Sheet: Known miRNAs
S2 Table. Expression of identified miRNAs
MiRNA	Length (nt)	DPCL_TPM	DPCR_TPM	DPML_TPM	DPMR_TPM	IRCL_TPM	IRCR_TPM	IRML_TPM	IRMR_TPM
miR1423-3p	24	1	1	1	1	1	1	1	4.28
miR1423-5p	24	227.03	401.89	147.37	330.29	1	1	195.04	398.19
miR1425-3p	21	278.63	948.27	167.02	843.59	409.29	1198.12	348.82	804.94
miR1425-5p	21	2425.12	2813.2	1971.44	3816.23	6449.27	6039.95	5866.14	6118.37
miR1429-3p	21	1	1	1	1	49.7	1	1	1
miR1429-5p	21	1	1	1	1	11.69	1	1	1
miR1431	21	56.76	1	26.2	31.24	102.32	21.14	30.01	47.1
miR1432-3p	22	25.8	4.52	3.27	17.85	87.71	17.62	101.27	72.79
miR1432-5p	22	319.91	203.2	13.1	232.1	365.44	377.06	420.08	1066.11
miR156a	20	6408.5	6191.64	1938.7	11346	5227.24	13789	2891.81	12164
miR156b-3p	21	1	167.08	6.55	183	2.92	229.05	3.75	192.67
miR156b-5p	20	6444.62	6345.17	1964.89	11471	5253.56	13933.5	2921.82	12309.5
miR156c-3p	22	165.11	1056.64	58.95	1156.03	184.18	1328.51	146.28	1126.05
miR156c-5p	20	6444.62	6430.65	1961.62	11475.5	5253.56	13937	2914.31	12309.5
miR156d	20	16439.2	10190.8	5541	19621.2	14471.4	20392.8	6623.78	18731.9
miR156e	20	6408.5	7087.13	1938.7	11346	5227.24	13789	2888.06	12164
miR156f-3p	22	77.4	221.26	75.32	290.12	76.01	183.24	142.53	222.64
miR156f-5p	20	16444.4	9901.78	5524.63	19590	14448	20378.7	6608.78	18701.9
miR156g-3p	22	165.11	656.64	62.22	1160.49	187.1	1332.03	146.28	1121.77
miR156g-5p	20	6444.62	7140.65	1961.62	11471	5253.56	13933.5	2914.31	12309.5
miR156h-3p	22	77.4	221.26	75.32	290.12	76.01	183.24	142.53	222.64
miR156h-5p	20	16444.4	10901.8	5524.63	19590	14448	20378.7	6608.78	18701.9
miR156i	20	6408.5	6187.13	1938.7	11346	5227.24	13789	2888.06	12164
miR156j-3p	22	304.43	487.68	108.07	513.29	306.97	415.82	225.04	359.65
miR156j-5p	20	16465	9991.78	5524.63	19594.5	14448	20378.7	6608.78	18710.5
miR156l-3p	22	61.92	126.44	45.85	156.22	46.78	123.34	97.52	115.6
miR156l-5p	20	30.96	69.34	16.37	120.51	35.08	676.59	26.26	235.49
miR159c	20	1	36.12	1	31.24	1	70.48	11.25	42.82
miR159d	20	1	36.12	1	31.24	1	77.53	1	47.1
miR159e	20	1	36.12	1	35.71	1	70.48	1	59.94
miR159f	20	159.95	370.28	94.97	557.93	277.73	1286.22	202.54	1228.81
miR160a-3p	21	1	27.09	1	8.93	2.92	21.14	1	47.1
miR160a-5p	21	118.68	293.51	62.22	249.95	190.03	701.25	71.26	393.9
miR160b-3p	21	1	27.09	1	8.93	2.92	21.14	1	47.1
miR160b-5p	21	118.68	293.51	62.22	254.42	195.88	694.21	71.26	389.62
miR160c-3p	21	1	1	1	1	5.85	1	11.25	1
miR160c-5p	21	118.68	298.03	62.22	254.42	192.95	715.35	71.26	393.9
miR160d-3p	21	1	1	1	1	5.85	1	1	1
miR160d-5p	21	118.68	261.9	58.95	249.95	187.1	655.44	67.51	372.5
miR160e-3p	21	1	1	1	1	2.92	1	1	1
miR160e-5p	21	149.63	374.79	65.5	227.63	230.96	651.92	176.28	342.53
miR160f-3p	21	5.16	1	13.1	1	17.54	1	3.75	1
miR160f-5p	21	216.71	1	75.32	1	245.58	1	60.01	1
miR162a	21	2456.08	4822.63	1041.39	3503.79	2903.05	5328.13	1237.74	4474.24
miR162b	21	51.6	149.01	49.12	241.03	154.95	144.48	18.75	196.95
miR164a	21	515.98	564.45	85.15	410.64	415.14	821.07	142.53	441
miR164b	21	515.98	564.45	85.15	415.1	418.06	828.12	142.53	441
miR164c	21	1	1	1	1	1	10.57	1	1
miR164d	21	242.51	889.57	75.32	2.51	169.56	3.1	82.52	483.82
miR164e	20	1	1	1	1	23.39	1	1	1
miR164f	21	526.3	564.45	85.15	415.1	418.06	831.64	142.53	441
miR166a-3p	21	7543.67	37971.4	4312.94	48638	9562.82	34766.7	3705.72	44245.8
miR166a-5p	21	82.56	2013.94	39.3	1401.52	114.02	1261.55	37.51	655.08
miR166b-3p	21	5670.65	29689.9	2619.86	37872.2	7343.87	26897.9	2760.53	37014.2
miR166b-5p	21	67.08	234.81	39.3	178.54	81.86	243.15	48.76	286.87
miR166c-3p	21	5402.34	26529	2521.61	34819.2	7115.84	23892	2726.78	33203.6
miR166c-5p	21	72.24	18.06	26.2	40.17	102.32	3.52	63.76	21.41
miR166d-3p	21	7543.67	37971.4	4312.94	48638	9562.82	34766.7	3705.72	44245.8
miR166d-5p	21	247.67	406.4	32.75	281.2	257.27	288.96	101.27	252.61
miR166e-3p	21	1	36.12	1	31.24	8.77	24.67	1	12.84
miR166e-5p	21	72.24	1851.38	29.47	1285.47	114.02	1138.22	33.76	625.11
miR166f	21	7538.51	37944.3	4312.94	48588.9	9562.82	34742.1	3705.72	44224.4
miR166g-3p	21	2394.16	3892.42	998.82	4258.11	3303.57	3777.61	1327.76	5107.92
miR166g-5p	21	41.28	108.37	13.1	22.32	40.93	130.38	22.5	64.22
miR166h-3p	21	1697.58	632.18	687.71	1017.66	2368.05	704.78	1005.19	1190.28
miR166h-5p	21	82.56	9.03	13.1	1	143.25	3.52	18.75	1
miR166i-3p	21	113.52	180.62	62.22	80.34	134.48	133.91	71.26	115.6
miR166i-5p	21	5.16	1	1	1	1	1	11.25	1
miR166j-3p	21	6016.36	30805.2	3183.13	41813.4	7946.11	28427.2	3158.11	38726.8
miR166j-5p	21	2032.97	49.67	710.64	160.68	2616.55	49.33	570.11	81.35
miR166k-3p	21	2904.98	1	1273.91	1	3853.19	1	881.42	1
miR166k-5p	21	36.12	1	19.65	1	20.46	1	3.75	1
miR166l-3p	21	2915.3	45.16	1280.46	1	3876.58	70.48	885.17	38.53
miR166l-5p	21	25.8	1	6.55	1	26.31	1	15	1
miR166m	21	2192.93	12304.9	1611.21	22531.4	5464.05	19236.9	1849.11	20778.5
miR167a-3p	22	20.64	1	16.37	1	58.47	3.52	15	1
miR167a-5p	21	1269.32	1336.61	491.22	1727.35	2549.31	2382.15	738.89	2650.29
miR167b	21	1284.8	1363.7	491.22	1771.98	2581.46	2417.39	768.9	2671.7
miR167c-3p	23	1	1	1	4.46	5.85	1	1	1
miR167c-5p	21	1269.32	1336.61	491.22	1727.35	2549.31	2382.15	738.89	2650.29
miR167d-3p	23	118.68	234.81	62.22	138.37	219.26	95.15	180.03	107.04
miR167d-5p	22	7884.21	13442.9	2927.69	17023.5	15079.5	18278.4	6338.73	21395
miR167e-3p	20	92.88	4.52	49.12	1	342.05	1	71.26	4.28
miR167e-5p	21	2260	4027.89	1090.52	5025.82	5385.11	5976.52	1939.13	6829.11
miR167f	22	7899.69	13442.9	2940.79	17032.4	15094.1	18306.6	6353.73	21416.4
miR167g	22	7894.53	13406.7	2937.52	17072.6	15091.2	18222	6353.73	21309.4
miR167h-3p	21	1692.42	1417.89	494.5	1258.69	2575.62	817.54	622.62	1138.9
miR167h-5p	22	7884.21	13442.9	2927.69	17010.1	15070.7	18274.9	6331.23	21377.9
miR167i-3p	20	92.88	4.52	49.12	1	342.05	1	71.26	4.28
miR167i-5p	21	2249.68	4027.89	1087.24	5025.82	5373.42	5980.05	1935.37	6833.39
miR167j	22	7889.37	13442.9	2937.52	17045.8	15088.3	18310.2	6349.98	21433.6
miR168a-3p	21	743.01	1715.92	461.75	2945.86	1300.96	1983.95	900.17	3254
miR168a-5p	21	2063.93	5445.78	759.76	4802.65	3040.46	4982.79	2910.56	5715.9
miR169b	21	1	1	1	1	1	35.24	1	1
miR169c	22	1	1	1	1	1	31.72	1	8.56
miR169f.2	21	1	347.7	1	513.29	23.39	84.57	26.26	72.79
miR169h	21	5.16	4.52	1	1	1	1	1	8.56
miR169i	23	11.1	12.1	399.53	638.27	58.47	11.3	303.81	11.3
miR169j	21	5.16	4.52	1	1	1	1	1	8.56
miR169k	21	5.16	4.52	1	1	1	1	1	8.56
miR169l	21	5.16	4.52	1	1	1	1	1	8.56
miR169m	21	5.16	1	1	1	1	1	3.75	8.56
miR169r	22	134.16	266.42	1	160.68	29.24	74	1	42.82
miR171b	21	314.75	293.51	1	165.15	292.35	683.64	198.79	333.96
miR171c-3p	21	309.59	293.51	85.15	165.15	292.35	683.64	198.79	333.96
miR171d-3p	21	257.99	252.87	85.15	147.29	289.43	644.87	172.53	312.55
miR171d-5p	21	15.48	1	6.55	1	32.16	1	3.75	1
miR171e-3p	21	268.31	252.87	88.42	147.29	289.43	644.87	176.28	316.84
miR171e-5p	21	154.79	1	65.5	1	172.49	1	56.26	1
miR171f-3p	21	257.99	1	91.7	1	283.58	1	172.53	1
miR171f-5p	21	1	1	6.55	1	14.62	1	15	1
miR171h	22	1	219	3.27	464.2	2.92	620.21	1	419.59
miR171i-5p	21	30.96	1	9.82	1	11.69	1	1	1
miR172a	21	232.19	1	75.32	1	502.84	1	157.53	1
miR172d-3p	21	232.19	10	75.32	80.93	305.77	10.62	157.53	41.41
miR172d-5p	21	98.04	3	36.02	23.39	114.02	15.72	15	34.25
miR1846a-3p	24	1	9.03	1	13.39	5.85	3.52	1	59.94
miR1846a-5p	24	1	108.37	1	80.34	17.54	52.86	1	89.91
miR1846b-3p	24	1	13.55	1	13.39	5.85	3.52	1	59.94
miR1846b-5p	24	1	108.37	1	80.34	17.54	52.86	1	89.91
miR1846d-3p	21	1	4.52	3.27	1	5.85	3.52	1	8.56
miR1846d-5p	23	1	85.8	6.55	98.2	23.39	77.53	1	64.22
miR1846e	22	1	1	1	781.1	1	1	1	1
miR1850.1	21	165.11	659.27	32.75	307.98	271.89	1	176.28	1
miR1857-3p	21	20.64	45.16	1	1	1	1	1	1
miR1857-5p	21	10.32	81.28	1	1	1	1	1	1
miR1861a	22	20.64	167.08	9.82	84.81	1	52.86	1	12.84
miR1861b	22	61.92	1630.12	45.85	1156.03	1	1173.46	1	3352.47
miR1861c	21	1	1	1	1	1	1	1	34.25
miR1861e	22	1	1336.61	1	2454.89	58.47	1282.7	71.26	2025.18
miR1861f	22	61.92	1630.12	1	1	1	1173.46	1	3352.47
miR1861g	21	1	189.65	1	383.85	1	1	1	299.71
miR1861i	22	61.92	1630.12	45.85	1156.03	40.93	1173.46	1	3352.47
miR1861k	22	1	1336.61	1	2454.89	58.47	1282.7	71.26	2025.18
miR1861l	22	61.92	1	1	1	1	1	1	1
miR1861m	22	1	1336.61	1	2454.89	58.47	1282.7	71.26	2025.18
miR1861n	22	1	1	1	8.93	1	1	1	1
miR1861o	22	20.64	167.08	9.82	84.81	1	52.86	1	12.84
miR1862a	24	56.76	94.83	1	1	1	1	1	1
miR1862b	24	56.76	1	1	1	1	1	1	1
miR1862c	22	56.76	94.83	1	1	1	7.05	1	1
miR1862d	24	7930.65	11447	6356.43	7208.44	7036.9	9747.09	11627.2	8310.53
miR1862e	24	1769.82	2646.12	1119.99	1423.83	909.21	1346.13	1076.46	843.47
miR1864	23	1	22.58	1	1	1	1	1	1
miR1865-3p	24	5.16	13.55	3.27	8.93	1	1	1	1
miR1865-5p	24	15.48	4.52	26.2	44.63	1	1	1	1
miR1873	24	1	4.52	1	13.39	2.92	7.05	3.75	1
miR1874-3p	24	1	54.19	1	66.95	745.5	2864.93	1095.21	3532.3
miR1874-5p	24	1	4.52	1	4.46	32.16	130.38	41.26	244.05
miR1876	24	278.63	577.99	275.09	392.78	485.3	785.83	502.6	496.66
miR1878	24	129	144.5	72.05	156.22	76.01	84.57	52.51	72.79
miR1879	24	15.48	27.09	29.47	58.02	29.24	1	30.01	1
miR1881	24	1	1	1	1	1	38.76	1	1
miR1882a	22	1	1	1	1	1	1	11.25	1
miR1882f	22	1	1	1	1	1	1	11.25	1
miR1882h	24	1	1	1	1	1	1	11.25	1
miR1883b	24	1	1	1	1	40.93	45.81	1	72.79
miR2055	21	180.59	1	1	1	108.17	1	1	1
miR2118o	21	1	1	3.27	1	1	1	1	1
miR2275d	22	1	1	1	1	5.85	1	3.75	4.28
miR2863b	21	72.24	243.84	1	205.32	166.64	373.53	60.01	269.74
miR2871a-3p	21	1	167.08	1	1	1	140.96	232.55	128.45
miR2871a-5p	21	1	27.09	1	1	1	31.72	41.26	47.1
miR2871b-3p	21	1	139.98	1	1	1	116.29	157.53	102.76
miR2873a	24	170.27	1	294.73	1	242.65	1	183.79	1
miR2876-3p	24	294.11	785.71	284.91	490.98	1	1	1	1
miR2878-5p	24	350.87	239.33	468.3	1	359.59	1	637.62	1
miR2879	24	216.71	54.19	160.47	31.24	78.93	42.29	191.29	29.97
miR319a-3p.2-3p	21	175.43	1	225.96	1	342.05	1	311.31	1
miR319b	21	314.75	5278.7	284.91	8828.66	596.4	6335.96	588.86	8143.55
miR390-3p	20	190.91	501.23	39.3	151.76	339.13	264.29	56.26	269.74
miR390-5p	20	129	194.17	45.85	53.56	201.72	130.38	33.76	119.88
miR393a	21	149.63	85.8	52.4	98.2	228.03	229.05	195.04	72.79
miR393b-3p	21	242.51	185.14	167.02	147.29	613.94	422.87	273.8	261.18
miR393b-5p	21	144.48	90.31	55.67	111.59	263.12	229.05	202.54	89.91
miR394	20	1078.4	451.56	343.86	424.03	1400.36	732.97	843.91	479.54
miR395a	21	1	1	1	1	1	1	18.75	1
miR396a-3p	21	25.8	94.83	22.92	174.07	23.39	81.05	30.01	85.63
miR396a-5p	21	1078.4	627.66	425.73	642.73	1254.19	701.25	333.81	800.65
miR396b-3p	21	5.16	94.83	6.55	174.07	11.69	81.05	7.5	85.63
miR396b-5p	21	1078.4	627.66	425.73	642.73	1254.19	701.25	333.81	800.65
miR396c-3p	21	67.08	1	26.2	1	67.24	1	41.26	1
miR396c-5p	20	5521.01	460.59	1761.85	464.2	6496.05	380.58	1800.35	526.63
miR396e-3p	21	10.32	4.52	1	8.93	20.46	3.52	1	12.84
miR396e-5p	21	38683.2	17150.1	25989	18634.8	79581	25333.3	46291.5	21001.1
miR396f-3p	21	10.32	1	9.82	1	11.69	1	11.25	1
miR396f-5p	21	38688.4	17154.7	25992.3	18643.7	79604.4	25336.8	46291.5	21001.1
miR396g	19	34044.5	410.92	3048.86	3445.77	4446.67	729.45	2542.99	518.07
miR3979-3p	20	36.12	3576.33	1	4365.23	1	3446.37	1	4868.15
miR3979-5p	21	10.32	1119.86	1	1584.52	1	1663.28	1	2697.39
miR398a	21	5	4.5	5	31.24	4.5	79.81	4.5	72.79
miR398b	21	830.73	7550.03	111.34	473.12	3578.38	12696.6	765.15	556.6
miR408-3p	21	1	1	1	1	1	1	1	560.38
miR408-5p	21	1	1	1	1	1	1	1	94.19
miR440	23	1	1	1	1	1	3.52	1	1
miR5143a	23	1	1	16.37	1	1	1	1	1
miR5150-3p	24	546.94	1002.46	409.35	745.39	508.69	768.21	716.39	813.5
miR5150-5p	24	552.1	1047.61	438.83	705.22	608.09	824.59	1012.7	864.88
miR5153	24	1	1	1	66.95	1	1	1	1
miR5159	23	5.16	27.09	22.92	4.46	1	1	1	1
miR528-3p	21	3250.69	3169.93	379.88	1423.83	6370.34	2967.12	337.57	312.55
miR528-5p	21	3565.44	11704.4	170.29	3343.11	3154.47	13352	543.86	1314.44
miR529a	21	30.96	22.58	1	1	46.78	95.15	33.76	1
miR529b	21	1	1	1	62.49	61.39	49.33	86.27	128.45
miR530-3p	21	1	1	1	1	1	1	7.5	1
miR530-5p	21	1	1	1	1	1	1	18.75	1
miR531a	23	1	3169.93	1	2374.54	1	2191.86	1	1571.34
miR531c	23	1	3169.93	1	2374.54	1	2191.86	1	1571.34
miR535-3p	21	51.6	108.37	88.42	142.83	67.24	109.24	33.76	145.57
miR535-5p	21	87.72	618.63	36.02	517.76	49.7	539.16	105.02	428.16
miR5504	24	1	63.22	1	1	1	98.67	1	68.51
miR5508	19	1	1	1	40.17	43.85	91.62	1	55.66
miR5510	21	1	1	1	1	1	1	7.5	1
miR5513	20	1	1	1	58.02	1	1	1	222.64
miR5814	24	36.12	149.01	52.4	1	105.25	1	78.77	1
miR6246	22	1	1	1	1	1	3.52	1	1
miR6249a	21	1	1	32.75	1	1	1	1	1
miR6249b	21	1	1	32.75	1	1	1	1	1
miR6256	22	1	4.52	1	1	1	1	1	1
miR812m	24	1011.33	1	1	1	654.87	1	776.4	1
miR820a	22	552.1	1977.82	183.39	1722.88	1681.02	5490.23	1200.23	5840.07
miR820b	22	552.1	1977.82	183.39	1722.88	1681.02	5490.23	1200.23	5840.07
miR820c	22	552.1	1977.82	183.39	1722.88	1681.02	5490.23	1200.23	5840.07
miR827	21	87.72	681.85	114.62	383.85	198.8	637.82	75.01	333.96
