# Supplementary material for: Comparative analysis of microRNA expression profiles in shoot and root tissues of contrasting rice cultivars (Oryza sativa L.) with different salt stress tolerance
Source: PLoS One. 2023 May 24;18(5):e0286140. doi: 10.1371/journal.pone.0286140 (PMC10208480; doi:10.1371/journal.pone.0286140)
Supplement: S3 Table — (XLSX) [file pone.0286140.s004.xlsx]

## Sheet: DEmiRNAs
S3 Table. List of DEmiRNAs
DPCL-vs-DPML								DPCR-vs-DPMR
DE miRNA	Length (nt)	DPCL_TPM	DPML_TPM	log2FC	FDR	Regulation		DE miRNA	Length (nt)	DPCR_TPM	DPMR_TPM	logFC	FDR	Regulation
miR156a/b/c/d/e/f/g/h/i/j	20	104352	33819.1	-1.62555	8.1012e-06	Down		miR156l	20	60.14	120.51	1.00276	7.31309e-06	Up
miR156g-3p	22	165.11	62.22	-1.40798	6.52499e-06	Down		miR164d	21	889.57	2.51	-8.46928	0.0473368	Down
miR160a/b/c/d/f	21	335.39	134.27	-1.3207	8.25742e-06	Down		miR166c-5p	21	18.06	40.17	1.15332	1.97175e-05	Up
miR160e	21	149.63	65.5	-1.19183	9.22098e-06	Down		miR166g-5p	21	108.37	22.32	-2.27956	5.05799e-05	Down
miR162a/b	21	2456.08	1041.39	-1.23785	4.20299e-06	Down		miR166j-5p	21	49.67	160.68	1.69374	3.8087e-15	Up
miR164a/b/f	21	1558.26	255.45	-2.60882	1.00459e-06	Down		miR167e/i-3p	20	9.04	2	-2.17632	0.000621787	Down
miR164d	21	242.51	75.32	-1.68694	1.27352e-06	Down		miR169i	23	12.1	638.27	5.72109	0.00192532	Up
miR166a/d/e/h-5p	21	485.03	114.62	-2.08122	5.55591e-06	Down		miR171h	22	219	464.2	1.08382	1e-05	Up
miR166c-5p	21	72.24	26.2	-1.46323	3.91228e-06	Down		miR172d-3p	21	10	80.93	3.01667	5.05799e-05	Up
miR166g/h-3p	21	4091.74	1686.53	-1.27866	1e-05	Down		miR172d-5p	21	3	23.39	2.96286	0.00345777	Up
miR166g-5p	21	41.28	13.1	-1.65588	9.28366e-06	Down		miR390-3p	20	501.23	151.76	-1.72368	0.00493089	Down
miR166j-5p	21	2032.97	710.64	-1.5164	1e-05	Down		miR390-5p	20	194.17	53.56	-1.85809	0.00644102	Down
miR167a/b/c	21	3823.44	1473.66	-1.37547	7.49316e-06	Down		miR396g	19	410.92	3445.77	3.0679	0.00192532	Up
miR167d/e/f/g/h/i/j-5p	21	43961.7	16849	-1.38359	4.03874e-06	Down		miR398a	21	4.5	31.24	2.7954	0.0167651	Up
miR167h-3p	21	1692.42	494.5	-1.77505	4.84045e-06	Down		miR398b	21	7550.03	473.12	-3.9962	1.24982e-07	Down
miR168a	21	2063.93	759.76	-1.44178	1.73866e-06	Down		miR528-3p	21	3169.93	1423.83	-1.15467	0.0181818	Down
miR169i	23	11.1	399.53	5.16967	1e-05	Up		miR528-5p	21	11704.4	3343.11	-1.80778	8.55683e-08	Down
miR169r	22	134.16	1	-7.06781	1e-05	Down		miR529a	21	22.58	1	-4.49697	0.0181818	Down
miR171b	21	314.75	1	-8.29806	1e-05	Down		miR529b	21	1	62.49	5.96555	0.0186547	Up
miR171c/i	21	340.55	94.97	-1.84232	2.64427e-06	Down		miR1431	21	1	31.24	4.96532	0.0181818	Up
miR171d/e/f-3p	21	784.29	265.27	-1.56393	8.532e-06	Down		miR1846d-3p	21	4.52	1	-2.17632	0.029903	Down
miR171d/e-5p	21	170.27	72.05	-1.24075	5.35258e-06	Down		miR1857-3p	21	45.16	1	-5.49697	8.66045e-05	Down
miR171f-5p	21	1	6.55	2.71149	9.28366e-06	Up		miR1857-5p	21	81.28	1	-6.34483	0.0130708	Down
miR171h	22	1	3.27	1.70929	1e-05	Up		miR2871a-3p	21	167.08	1	-7.3844	0.00218576	Down
miR172a	21	232.19	75.32	-1.6242	8.66045e-07	Down		miR2871a-5p	21	27.09	1	-4.75969	0.0383114	Down
miR172d-3p	21	232.19	75.32	-1.6242	9.90263e-07	Down		miR2871b	21	139.98	1	-7.12908	0.0058921	Down
miR172d-5p	21	98.04	36.02	-1.44457	9.90263e-07	Down		miR5508	19	1	40.17	5.32805	1.8343e-09	Up
miR390-3p	20	190.91	39.3	-2.28029	3.41295e-06	Down		miR5513	20	1	58.02	5.85848	0.0473368	Up
miR390-5p	20	129	45.85	-1.49238	1e-05	Down
miR393a	21	149.63	52.4	-1.51376	1e-05	Down
miR393b-5p	21	144.48	55.67	-1.3759	4.31784e-05	Down
miR394	20	1078.4	343.86	-1.649	1.20163e-05	Down
miR396a/b	21	2156.8	851.46	-1.34088	1.73866e-05	Down
miR396c-3p	21	67.08	26.2	-1.35632	1.81818e-06	Down
miR396c-5p	20	5521.01	1761.85	-1.64784	2.79188e-10	Down
miR396g	19	34044.5	3048.86	-3.48108	1.0059e-12	Down
miR398b	21	830.73	111.34	-2.89941	1.24982e-11	Down
miR528-3p	21	3250.69	379.88	-3.09713	1.37627e-05	Down
miR528-5p	21	3565.44	170.29	-4.38801	8.55683e-12	Down
miR529a	21	30.96	1	-4.95233	5.596e-05	Down
miR535	21	87.72	36.02	-1.28411	1.34951e-06	Down
miR1431	21	56.76	26.2	-1.11531	1.81818e-06	Down
miR1432	22	319.91	13.1	-4.61003	7.05157e-06	Down
miR1846d-3p	21	1	3.27	1.70929	0.0001	Up
miR1846d-5p	23	1	6.55	2.71149	3.91228e-05	Up
miR1857-3p	21	20.64	1	-4.36737	8.66045e-06	Down
miR1857-5p	21	10.32	1	-3.36737	1.30708e-06	Down
miR1861a/b/f/g/i/o	21	103.2	20.64	-2.32193	6.60176e-06	Down
miR3979-3p	20	36.12	1	-5.17473	1.41726e-17	Down
miR3979-5p	21	10.32	1	-3.36737	1.8343e-13	Down
IRCL-vs-IRML								IRCL-vs-IRML
DE miRNA	Length (nt)	IRCL_TPM	IRML_TPM	logFC	FDR	Regulation		DE miRNA	length	IRCR_TPM	IRMR_TPM	logFC	FDR	Regulation
miR156a/b/c/d/e/f/g/h/i/j	20	57815.4	26450.1	-1.12818	0.000100366	Down		miR156l	20	676.59	235.49	-1.52262	0.00019625	Down
miR159c	20	1	11.25	3.49185	0.000133004	Up		miR164d	21	3.1	483.82	7.28606	4.93508e-09	Up
miR160a/b/c/d/f	21	1011.54	341.3	-1.56744	6.88375e-05	Down		miR166c-5p	21	3.52	21.41	2.60464	0.0179643	Up
miR162a/b	21	3058	1256.49	-1.28319	0.000162055	Down		miR166g-5p	21	130.38	64.22	-1.02163	0.198765	Down
miR164a/b/f	21	1251.26	427.59	-1.54908	5.95627e-05	Down		miR167e/i-3p	20	2	8.56	2.09761	0.00908078	Up
miR164d	21	169.56	82.52	-1.03898	5.67274e-05	Down		miR171b	21	683.64	333.96	-1.03356	0.00719771	Down
miR166a/b/c/d/f/j-3p	21	51094.3	19762.6	-1.37039	0.000150201	Down		miR171c/i	21	683.64	333.96	-1.03356	0.00719771	Down
miR166a/d/e/h-5p	21	628.56	191.29	-1.71629	0.000119095	Down		miR171d/e/f-3p	21	1289.74	629.39	-1.03505	0.00717378	Down
miR166g/h-3p	21	5671.62	2332.95	-1.28161	2.83637e-05	Down		miR172d-3p	21	10.62	41.41	1.9632	0.000118146	Up
miR166j-5p	21	2616.55	570.11	-2.19835	0.000118146	Down		miR172d-5p	21	15.72	34.25	1.1235	1.53144e-07	Up
miR166k/l/m	21	13193.8	3615.7	-1.86752	4.94285e-05	Down		miR393a	21	229.05	72.79	-1.65385	0.00206523	Down
miR167a/b/c	21	7680.08	2246.68	-1.77333	3.71118e-05	Down		miR393b-5p	21	229.05	89.91	-1.34911	0.0416849	Down
miR167d/e/f/g/h/i/j-5p	22	86182.3	35601.9	-1.27544	6.45051e-05	Down		miR398b	21	12696.6	556.6	-4.51166	5.92542e-08	Down
miR167e/i-3p	20	3259.72	765.14	-2.09095	1.9232e-05	Down		miR408-3p	21	1	560.38	9.13026	2.24875e-15	Up
miR169i	23	58.47	303.81	2.3774	4.13e-10	Up		miR408-5p	21	1	94.19	6.5575	0.000971507	Up
miR169r	22	29.24	1	-4.86987	4.13e-10	Down		miR528-3p	21	2967.12	312.55	-3.2469	0.000104414	Down
miR171d/e-5p	21	204.65	60.01	-1.76988	9.27194e-05	Down		miR528-5p	21	13352	1314.44	-3.34454	4.43353e-05	Down
miR171h	22	2.92	1	-1.54597	1.61e-13	Down		miR529a	21	95.15	1	-6.57213	0.000776158	Down
miR171c/i	21	11.69	1	-3.5472	1.46e-13	Down		miR529b	21	49.33	128.45	1.38067	0.0468528	Up
miR172a	21	502.84	157.53	-1.67447	3.01398e-05	Down		miR1423	24	1	398.19	8.63731	2.2901e-08	Up
miR172d-5p	21	114.02	15	-2.92625	1.53144e-07	Down		miR1431	21	21.14	47.1	1.15575	0.0204184	Up
miR390-3p	20	339.13	56.26	-2.59166	8.71749e-06	Down		miR1432	22	377.06	1066.11	1.49949	0.0165763	Up
miR390-5p	20	201.72	33.76	-2.57897	4.11068e-05	Down		miR1846a/b-3p	24	7.04	119.88	4.08987	0.00286261	Up
miR393b-3p	21	613.94	273.8	-1.16498	2.76e-14	Down		miR1846d-3p	21	3.52	8.56	1.28204	0.00167891	Up
miR396a/b	21	2508.38	667.62	-1.90966	1.11474e-05	Down		miR1861a/b/f/g/i/o	22	3627.1	10382.8	1.51731	0.00855953	Up
miR396c-5p	20	6496.05	1800.35	-1.85129	3.2e-10	Down		miR5513	20	1	222.64	7.79857	2.58778e-06	Up
miR398b	21	3578.38	765.15	-2.22549	3.2e-10	Down
miR528-3p	21	6370.34	337.57	-4.23811	6.56e-09	Down
miR528-5p	21	3154.47	543.86	-2.53609	5.45056e-07	Down
miR535	21	49.7	105.02	1.07935	3.05e-14	Up
miR1423	24	1	195.04	7.60763	3.83151e-06	Up
miR1431	21	102.32	30.01	-1.76957	0.000145278	Down
miR1846a/b-3p	24	11.7	2	-2.54844	5.90754e-05	Down
miR1846a/b-5p	24	35.08	2	-4.13258	4.58e-09	Down
miR1846d-3p	21	5.85	1	-2.54844	3.44e-09	Down
miR1846d-5p	23	23.39	1	-4.54782	5.19789e-05	Down
miR1861a/b/f/g/i/o	22	40.93	1	-5.35509	7.69e-12	Down
miR2871a-3p	21	1	232.55	7.8614	3.81519e-06	Up
miR2871a-5p	21	1	41.26	5.36667	4.11068e-05	Up
miR2871b	21	1	157.53	7.29948	3.01398e-05	Up
miR2879	24	78.93	191.29	1.27712	3.01398e-05	Up
miR5508	19	43.85	1	-5.4545	1.46899e-05	Down
