# Supplementary material for: Comparative analysis of microRNA expression profiles in shoot and root tissues of contrasting rice cultivars (Oryza sativa L.) with different salt stress tolerance
Source: PLoS One. 2023 May 24;18(5):e0286140. doi: 10.1371/journal.pone.0286140 (PMC10208480; doi:10.1371/journal.pone.0286140)
Supplement: S4 Table — (XLSX) [file pone.0286140.s005.xlsx]

## Sheet: miRNA libraries
S4 Table. Comparision of miRNA expression
MiRNAs	Mature sequences	Regulation in DP		Regulation in IR28		Regulation in rice (Goswami et al., 2017)		Regulation in Setaria viridis (Pegler et al., 2020)
		Shoot	Root	Shoot	Root	Pusa Basmatti Shoot	Pokkali shoot	A10 Shoot	A10 Root	Me034V Shoot	Me034V Root
miR156a/b/c/d/e/f/g/h/i/j	ugacagaagagagugagcac	Down	-	Down	-	-	Down	-	-	Down	Up
miR156l	cgacagaagagagugagcaua	-	Up	-	Down	-	-	-	-	Down	Up
miR156g-3p	gcucacuucucucucugucagc	Down	-	-	-	Down	Down	-	-	Down	Up
miR159c	auuggauugaagggagcucca	-	-	Up	-	Up	-	-	-	-	-
miR160a/b/c/d/f	ugccuggcucccuguaugcca	Down	-	Down	-	Down	Up	-	-	Down	-
miR160e	ugccuggcucccuguaugccg	Down	-	-	-	Down	Up	-	-	Down	-
miR162a/b	ucgauaaaccucugcauccag	Down	-	Down	-	Down	-	-	-	-	Up
miR164a/b/f	uggagaagcagggcacgugca	Down	-	Down	-	-	Down	Down	-	Down	-
miR164d	uggagaagcagggcacgugcu	Down	Down	Down	Up	Down	Down	-	-	Down	-
miR166a/d/e/h-5p	ggaauguugucugguucaagg	Down	-	Down	-	Down	Up	-	-	-	-
miR166a/b/c/d/f/j-3p	ucggaccaggcuucauucccc	-	-	Down	-	-	Up	-	-	-	-
miR166c-5p	ggaauguugucugguccgaga	Down	Up	-	Up	-	-	-	-	-	-
miR166g/h-3p	ucucggaccaggcuucauucc	Down	-	Down	-	-	Up	-	-	-	-
miR166g-5p	aauggaggcugauccaagauc	Down	Down	-	Down	-	-	-	-	-	-
miR166j-5p	ggaaugacguccggucugaag	Down	Up	Down	-	-	Up	-	-	-	-
miR166k/l/m	ucggaccaggcuucauucccu	-	-	Down	-	Down	Up	-	-	-	-
miR167a/b/c	ugaagcugccagcaugaucua	Down	-	Down	-	-	Up	-	-	-	Up
miR167d/e/f/g/h/i/j-5p	ugaagcugccagcaugaucuga	Down	-	Down	-	Down	Up	-	-	-	Up
miR167e/i-3p	gaucauguugcagcuucacu	-	Down	Down	Up	Down	Down	-	-	-	Up
miR167h-3p	aggucaugcuguaguuucauc	Down	-	Down	-	Down	Up	-	-	-	Up
miR168a	ucgcuuggugcagaucggga	Down	-	-	-	-	Up	-	-	-	-
miR169i	uggugauaaggguguagcucug	Up	Up	Up	-	-	-	Down	-	Down	-
miR169r	uagccaaggaugauuugccugu	Down	-	Down	-	-	-	Down	-	Down	-
miR171b	ugauugagccgugccaauauc	Down	-	-	Down	-	Up	-	-	-	-
miR171c/i	ugauugagccgugccaauauc	Down	-	-	Down	Down	-	-	-	-	Up
miR171h	ugagccgaaccaauaucacuca	Up	Up	Down	-	-	Up	-	-	-	-
miR171d/e-5p	uguuggcucggcucacucaga	Down	-	Down	-	-	-	-	-	Down	-
miR171d/e/f-3p	ugauugagccgugccaauauc	Down	-	-	Down	-	Up	-	-	Down	-
miR171f-5p	uguuggcaugguucaaucaaa	Up	-	-	-	-	-	-	-	Down	-
miR172a	agaaucuugaugaugcugcau	Down	-	Down	-	Down	Up	Down	-	-	-
miR172d-3p	agaaucuugaugaugcugcaa	Down	Up	-	Up	Down	Up	Down	-	-	-
miR172d-5p	gcagcaccaucaagauucaca	Down	Up	Down	Up	Down	Up	Down	-	-	-
miR390-3p	cgcuaucuauccugagcucc	Down	Down	Down	-	-	-	-	-	-	-
miR390-5p	agcucaggagggauagcgcc	Down	Down	Down	-	-	Up	-	-	-	-
miR393a	uccaaagggaucgcauugauc	Down	-	-	Down	Down	-	-	-	-	-
miR393b-3p	ucagugcaaucccuuuggaau	-	-	Down	-	-	-	-	-	-	-
miR393b-5p	uccaaagggaucgcauugauu	Down	-	-	Down	-	-	-	-	-	-
miR394	uuggcauucuguccaccucc	Down	-	-	-	Down	-	-	-	-	-
miR396a/b	uuccacagcuuucuugaacu	Down	-	Down	-	Up	-	-	-	Down	-
miR396c-3p	ggucaagaaagcugugggaag	Down	-	-	-	-	-	-	-	-	Down
miR396c-5p	uuccacagcuuucuugaacuu	Down	-	Down	-	Down	Down	-	-	-	Down
miR396g	uccacaggcuuucuugaacgg	Down	Up	-	-	-	-	Down	-	Down	-
miR398a	uguguucucaggucaccccuu	-	Up	-	-	Down	-	-	-	-	-
miR398b	uguguucucaggucgccccug	Down	Down	Down	Down	Down	Up	Up	Up	-	Up
miR408-3p	cugcacugccucuucccuggc	-	-	-	Up	Down	Down	Up	Up	-	Up
miR408-5p	cagggaugaggcagagcaugg	-	-	-	Up	-	Down	Up	Up	-	Up
miR528-3p	ccugugcuugccucuuccauu	Down	Down	Down	Down	Down	-	Up	Up	-	Up
miR528-5p	uggaaggggcaugcagaggag	Down	Down	Down	Down	Down	Down	Up	Up	-	Up
miR529a	gcuguacccucucucuucuuc	Down	Down	-	Down	-	-	-	-	Up	Up
miR529b	agaagagagagaguacagcuu	-	Up	-	Up	Up	-	-	-	Up	Up
miR535	ugacaacgagagagagcacgc	Down	-	Up	-	Down	Up	n/a	n/a	n/a	n/a
miR1423	gcaacuacacguugggcgcucgau	-	-	Up	Up	Down	Up	n/a	n/a	n/a	n/a
miR1431	uuugcgaguuggcccgcuugc	Down	Up	Down	Up	-	-	n/a	n/a	n/a	n/a
miR1432	aucaggagagaugacaccgaca	Down	-	-	Up	Down	Up	n/a	n/a	n/a	n/a
miR1846a/b-3p	ugaccccguucuccucgccgg	-	-	Down	Up	-	-	n/a	n/a	n/a	n/a
miR1846a/b-5p	agugaggaggccggggccgcu	-	-	Down	-	-	-	n/a	n/a	n/a	n/a
miR1846d-3p	uauccggcgccgcagggagg	Up	Down	Down	Up	-	-	n/a	n/a	n/a	n/a
miR1846d-5p	ucccaccgagcagccggaucuc	Up	-	Down	-	Up	-	n/a	n/a	n/a	n/a
miR1857-3p	ucaugcuccaagaaaaccagg	Down	Down	-	-	-	Down	n/a	n/a	n/a	n/a
miR1857-5p	ugguuuuuuuggagcaugagg	Down	Down	-	-	-	Down	n/a	n/a	n/a	n/a
miR1861a/b/f/g/i/o	ugaucuugaggcagaaacugag	Down	-	Down	Up	Down	Down	n/a	n/a	n/a	n/a
miR2871a-3p	uauuuuaguuucuauggucac	-	Down	Up	-	Down	Up	n/a	n/a	n/a	n/a
miR2871a-5p	gaccguagaaacuagcauaga	-	Down	Up	-	-	Down	n/a	n/a	n/a	n/a
miR2871b	uauuuuaguuucuauggucac	-	Down	Up	-	Down	Up	n/a	n/a	n/a	n/a
miR2879	gccagauguguuaaaauaaugacc	-	-	Up	-	-	-	n/a	n/a	n/a	n/a
miR3979-3p	cuucgggggaggagagaagc	Down	-	-	-	-	Down	n/a	n/a	n/a	n/a
miR3979-5p	aucucucucucccuugaaggc	Down	-	-	-	-	Down	n/a	n/a	n/a	n/a
miR5508	uagauggcugaucuggugugg	-	Up	Down	-	Down	-	n/a	n/a	n/a	n/a
miR5513	uaacaaaggacaacagacug	-	Up	-	Up	Down	Down	n/a	n/a	n/a	n/a
Whereas:	Up: Upregulation
	Down: Downregulation
	Dash line "-": no significant difference
	n/a: not available
